# Supplementary material for: A revision of the Cautires obsoletus species group from Java (Coleoptera, Lycidae)
Source: Zookeys. 2012 Nov 13;(241):55–66. doi: 10.3897/zookeys.241.3089 (PMC3559106; doi:10.3897/zookeys.241.3089)
Supplement: XML Treatment for Cautires [file zookeys.241.3089-treatment1.xml]

<!DOCTYPE tp:taxon-treatment
  PUBLIC "-//TaxonX//DTD Taxonomic Treatment Publishing DTD v0 20100105//EN" "tax-treatment-NSO.dtd">
<tp:taxon-treatment xmlns:tp="http://www.plazi.org/taxpub"><tp:treatment-meta><mixed-citation publication-type="journal"><person-group><name><surname>Bocak</surname><given-names>Ladislav</given-names></name></person-group><article-title>A revision of the 
                    <italic>Cautires obsoletus</italic> species group from Java (Coleoptera, Lycidae)
                </article-title><source>Zookeys</source><day>13</day><month>11</month><year>2012</year><volume>2012</volume><issue>241</issue><fpage>55</fpage><lpage>66</lpage><pub-id pub-id-type="doi">10.3897/zookeys.241.3089</pub-id></mixed-citation></tp:treatment-meta><tp:nomenclature><tp:taxon-name>
                        <tp:taxon-name-part taxon-name-part-type="genus">Cautires</tp:taxon-name-part>
                    <object-id xmlns:xlink="http://www.w3.org/1999/xlink" xlink:type="simple">http://species-id.net/wiki/Cautires</object-id>
								</tp:taxon-name><tp:taxon-authority>Waterhouse, 1879</tp:taxon-authority></tp:nomenclature><tp:treatment-sec sec-type="Type species"><title>Type species.</title><p><italic><tp:taxon-name>Lycus</tp:taxon-name></italic> (gen. 22) <italic>excellens</italic> Waterhouse, 1878; <xref ref-type="bibr" rid="B5">Bourgeois 1891</xref>: 345, by subsequent designation.</p></tp:treatment-sec><tp:treatment-sec sec-type="Differential diagnosis of the C. obsoletus species group"><title>Differential diagnosis of the <italic><tp:taxon-name>Cautires obsoletus</tp:taxon-name></italic> species group.</title><p><italic><tp:taxon-name>Cautires</tp:taxon-name></italic> belongs to the tribe <tp:taxon-name>Metriorrhynchini</tp:taxon-name>, which is easily recognizable by well-developed pronotal and elytral costae, a circular phallobase and unpaired gland in the vagina (<xref ref-type="bibr" rid="B1">Bocak 2002</xref>).All species classified in the <italic><tp:taxon-name>Cautires obsoletus</tp:taxon-name></italic> group share principal diagnostic characters with other <italic><tp:taxon-name>Cautires</tp:taxon-name></italic>: a medium sized, flattened, feebly sclerotized body, flabellate antennae<!--PageBreak--> in males which are serrate in females, four primary and five secondary longitudinal costae in the elytra, and a lanceolate phallus with membranous internal sac bearing two sickle-shaped thorns at its base (<xref ref-type="fig" rid="F1">Figs 1</xref><xref ref-type="fig" rid="F2">–23</xref>). The species groupis defined by the presence of a single median areola in the pronotum and it differs from the <italic><tp:taxon-name>Cautires pauper</tp:taxon-name></italic> species group in the obtuse frontal angles resulting in the triangular shape of the pronotum, and a slender phallus (<xref ref-type="fig" rid="F1">Figs 7</xref><xref ref-type="fig" rid="F2">–16</xref>). The morphology of <italic><tp:taxon-name>Cautires</tp:taxon-name></italic> was described and illustrated in detail by <xref ref-type="bibr" rid="B6">Dudkova and Bocak (2010)</xref>.</p><fig id="F1" position="float" orientation="portrait"><label>Figures 1–11.</label><caption><p>General appearance: <bold>1</bold> <italic><tp:taxon-name>Cautires taoi</tp:taxon-name></italic> sp. n. <bold>2</bold> <italic><tp:taxon-name>Cautires singularithorax</tp:taxon-name></italic> Pic, holotype <bold>3</bold> <italic><tp:taxon-name>Cautires sukosarensis</tp:taxon-name></italic> sp. n. <bold>4</bold> <italic><tp:taxon-name>Cautires walteri</tp:taxon-name></italic> sp. n. <bold>5</bold> <italic><tp:taxon-name>Cautires apicalis</tp:taxon-name></italic> Pic, holotype sp. <bold>6</bold> <italic><tp:taxon-name>Cautires obsoletus</tp:taxon-name></italic> Waterhouse. Pronotum: <bold>7</bold> <italic><tp:taxon-name>Cautires walteri</tp:taxon-name></italic> sp. n. <bold>8</bold> <italic><tp:taxon-name>Cautires obsoletus</tp:taxon-name></italic> Waterhouse <bold>9</bold> <italic><tp:taxon-name>Cautires taoi</tp:taxon-name></italic> sp. n. <bold>10</bold> <italic><tp:taxon-name>Cautires apicalis</tp:taxon-name></italic> Pic, holotypesp. <bold>11</bold> <italic><tp:taxon-name>Cautires sukosarensis</tp:taxon-name></italic> sp. n. Scale bars Figs 1–6 = 1.0 mm, Figs 7–11 = 0.5 mm.</p></caption><graphic xmlns:xlink="http://www.w3.org/1999/xlink" xlink:href="ZooKeys-241-055-g001.jpg" position="float" orientation="portrait" xlink:type="simple"/></fig><fig id="F2" position="float" orientation="portrait"><label>Figures 12–23.</label><caption><p>Male genitalia: <bold>12, 13</bold> <italic><tp:taxon-name>Cautires obsoletus</tp:taxon-name></italic> Waterhouse <bold>14</bold> <italic><tp:taxon-name>Cautires walteri</tp:taxon-name></italic> sp. n. <bold>15</bold> <italic><tp:taxon-name>Cautires taoi</tp:taxon-name></italic> sp. n. <bold>16</bold> <italic><tp:taxon-name>Cautires sukosarensis</tp:taxon-name></italic> sp. n. Female genitalia: <bold>17</bold> <italic><tp:taxon-name>Cautires singularithorax</tp:taxon-name></italic> Pic, holotype <bold>18</bold> <italic><tp:taxon-name>Cautires apicalis</tp:taxon-name></italic> Pic, holotype. Male basal antennomeres <bold>19</bold> <italic><tp:taxon-name>Cautires sukosarensis</tp:taxon-name></italic> sp. n. <bold>20</bold> <italic><tp:taxon-name>Cautires obsoletus Waterhouse</tp:taxon-name></italic> <bold>21</bold> <italic><tp:taxon-name>Cautires sukosarensis</tp:taxon-name></italic> sp. n. <bold>22</bold> <italic><tp:taxon-name>Cautires taoi</tp:taxon-name></italic> sp. n. <bold>23</bold> <italic><tp:taxon-name>Cautires walteri</tp:taxon-name></italic> sp. n., head frontally. Scale bars = 0.5 mm.</p></caption><graphic xmlns:xlink="http://www.w3.org/1999/xlink" xlink:href="ZooKeys-241-055-g002.jpg" position="float" orientation="portrait" xlink:type="simple"/></fig></tp:treatment-sec><tp:treatment-sec sec-type="Distribution"><title>Distribution and biology.</title><p>The low dispersal propensity of metriorrhynchine net-winged beetles results in small ranges and effectiveness of barriers, which are crossed easily by other beetles (<xref ref-type="bibr" rid="B10">Kubecek et al. 2011</xref>). Adults of net-winged beetles usually remain under the canopy of the tropical rain forest and do not fly in open habitat (<xref ref-type="bibr" rid="B1">Bocak 2002</xref>). Extensive studies of South East Asian <italic><tp:taxon-name>Cautires</tp:taxon-name></italic> and other <tp:taxon-name>Metriorrhynchini</tp:taxon-name> revealed that each species is typically restricted to a single island, and that these beetles very seldom have extensive ranges (e.g. <xref ref-type="bibr" rid="B6">Dudkova and Bocak 2010</xref>, <xref ref-type="bibr" rid="B16">Weiszenstein and Bocak 2011</xref>). Although <xref ref-type="bibr" rid="B9">Kleine (1933)</xref> recorded several species of <italic><tp:taxon-name>Cautires</tp:taxon-name></italic> from two or more Great Sunda islands, the study of principal collections and extensive collecting activity in Sumatra and Borneo revealed that all Javanese species treated here are endemic to Java and do not occur in the other Great Sunda islands. So, for example, due to high similarity, <italic><tp:taxon-name>Cautires apicalis</tp:taxon-name></italic> described from Java has been for long time kept in synonymy of <italic><tp:taxon-name>Cautires corporaali</tp:taxon-name></italic> from Northern Sumatra and is reinstated as a valid species.</p><p>The second potential reason for the high level of endemism in net-winged beetles is the role of aposematic coloration. The majority of <tp:taxon-name>Metriorrhynchini</tp:taxon-name> in the Oriental Region are aposematically colored and the Javanese <italic><tp:taxon-name>Cautires</tp:taxon-name></italic> species are no exception (<xref ref-type="fig" rid="F1">Figs 1–6</xref>). The similar orange and black pattern is known also from higher mountain regions of Sumatra, e.g. Gunung Kerinci, Gunung Merapi and volcanoes in the vicinity of Brastagi. These aposematic patterns are limited to higher mountain habitats and the lower areas are inhabited by differently colored species. The role of color patterns as a factor limiting dispersal was discussed by <xref ref-type="bibr" rid="B3">Bocak and Yagi (2010)</xref>.</p></tp:treatment-sec><tp:treatment-sec sec-type="Key to the C. obsoletus species group of Java"><title>Key to the <italic><tp:taxon-name>Cautires obsoletus</tp:taxon-name></italic> species group of Java</title><sec sec-type=""><title/><table-wrap content-type="key" position="anchor" orientation="portrait"><table><tbody><tr><td rowspan="1" colspan="1">1</td><td rowspan="1" colspan="1">Pronotum dark brown to black (<xref ref-type="fig" rid="F1">Figs 6, 8</xref>)</td><td rowspan="1" colspan="1"><italic><tp:taxon-name>Cautires obsoletus</tp:taxon-name></italic> (Waterhouse)</td></tr><tr><td rowspan="1" colspan="1">–</td><td rowspan="1" colspan="1">Pronotum brightly colored, similarly to basal part of elytra (<xref ref-type="fig" rid="F1">Figs 1–5, 7, 9–11</xref>)</td><td rowspan="1" colspan="1">2</td></tr><tr><td rowspan="1" colspan="1">2</td><td rowspan="1" colspan="1">Body large, over 10 mm, orange part of elytra reaching over half of elytral length</td><td rowspan="1" colspan="1">3</td></tr><tr><td rowspan="1" colspan="1">–</td><td rowspan="1" colspan="1">Body small, less than 9 mm, orange part of elytra reaching less than half of elytral length</td><td rowspan="1" colspan="1">4</td></tr><tr><td rowspan="1" colspan="1">3</td><td rowspan="1" colspan="1">About apical quarter of elytra dark colored (<xref ref-type="fig" rid="F1">Fig. 5</xref>), female genitalia with valvifers 2.1 times the length of coxites (<xref ref-type="fig" rid="F2">Fig. 18</xref>)</td><td rowspan="1" colspan="1"><italic><tp:taxon-name>Cautires apicalis</tp:taxon-name></italic> (Pic)</td></tr><tr><td rowspan="1" colspan="1">–</td><td rowspan="1" colspan="1">Almost half of elytra dark colored (<xref ref-type="fig" rid="F1">Fig. 2</xref>), regularly, female genitalia with valvifers 1.75 times the length of coxites (<xref ref-type="fig" rid="F2">Fig. 17</xref>)</td><td rowspan="1" colspan="1"><italic><tp:taxon-name>Cautires singularithorax</tp:taxon-name></italic> (Pic)</td></tr><tr><td rowspan="1" colspan="1">4</td><td rowspan="1" colspan="1">Male eyes large, their frontal minimum distance 0.87 times maximum diameter in lateral view</td><td rowspan="1" colspan="1"><italic><tp:taxon-name>Cautires taoi</tp:taxon-name></italic> Bocak, sp. n.</td></tr><tr><td rowspan="1" colspan="1">–</td><td rowspan="1" colspan="1">Male eyes small, their frontal minimum distance more than 1.20 times maximum diameter in lateral view</td><td rowspan="1" colspan="1">5</td></tr><tr><td rowspan="1" colspan="1">5</td><td rowspan="1" colspan="1">Phallus very slender, parallel-sided in most of its length, widened at middle, sclerotized spines of internal sac small, phallus about 8.8 times longer than spines of internal sac (<xref ref-type="fig" rid="F2">Fig. 16</xref>)</td><td rowspan="1" colspan="1"><italic><tp:taxon-name>Cautires sukosarensis</tp:taxon-name></italic> Bocak, sp. n.</td></tr><tr><td rowspan="1" colspan="1">–</td><td rowspan="1" colspan="1">Phallus moderately slender, narrower towards base and apex, widest at middle of its length, sclerotized spines of internal sac small, phallus about 6.2 times longer than spines of internal sac (<xref ref-type="fig" rid="F2">Fig. 14</xref>)</td><td rowspan="1" colspan="1"><italic><tp:taxon-name>Cautires walteri</tp:taxon-name></italic> Bocak, sp. n.</td></tr></tbody></table></table-wrap></sec></tp:treatment-sec><ref-list><ref id="B5"><mixed-citation xmlns:xlink="http://www.w3.org/1999/xlink" xlink:type="simple"><person-group><name name-style="western"><surname>Bourgeois</surname><given-names>JM</given-names></name></person-group> (<year>1891</year>)<article-title> Études sur la distribution géographic des Malacodermes. I. Lycides.</article-title><source>Annales de la Societé entomologique de France </source><volume>60</volume>: <fpage>337</fpage>-<lpage>364</lpage>.</mixed-citation></ref><ref id="B1"><mixed-citation xmlns:xlink="http://www.w3.org/1999/xlink" xlink:type="simple"><person-group><name name-style="western"><surname>Bocak</surname><given-names>L</given-names></name></person-group> (<year>2002</year>)<article-title> Generic revision and phylogenetic analysis of the Metriorrhynchinae (Coleoptera: Lycidae).</article-title><source>European Journal of Entomology </source><volume>99</volume>: <fpage>315</fpage>-<lpage>351</lpage>.</mixed-citation></ref><ref id="B6"><mixed-citation xmlns:xlink="http://www.w3.org/1999/xlink" xlink:type="simple"><person-group><name name-style="western"><surname>Dudkova</surname><given-names>P</given-names></name><name name-style="western"><surname>Bocak</surname><given-names>L</given-names></name></person-group> (<year>2010</year>)<article-title> A review of the <italic>Cautires obsoletus</italic> species group from Indo–Burma (Coleoptera: Lycidae).</article-title><source>Zootaxa</source><volume>2527</volume>: <fpage>28</fpage>-<lpage>48</lpage>.</mixed-citation></ref><ref id="B10"><mixed-citation xmlns:xlink="http://www.w3.org/1999/xlink" xlink:type="simple"><person-group><name name-style="western"><surname>Kubecek</surname><given-names>V</given-names></name><name name-style="western"><surname>Dvorak</surname><given-names>M</given-names></name><name name-style="western"><surname>Bocak</surname><given-names>L</given-names></name></person-group> (<year>2011</year>)<article-title> The phylogenetic structure of Metriorrhynchini fauna of Sulawesi, (Coleoptera: Lycidae) with description of a new genus.</article-title><source>Zoological Studies </source><volume>50</volume>: <fpage>645</fpage>-<lpage>656</lpage>.</mixed-citation></ref><ref id="B16"><mixed-citation xmlns:xlink="http://www.w3.org/1999/xlink" xlink:type="simple"><person-group><name name-style="western"><surname>Weiszenstein</surname><given-names>M</given-names></name><name name-style="western"><surname>Bocak</surname><given-names>L</given-names></name></person-group> (<year>2011</year>)<article-title> A review of the genus <italic>Metanoeus</italic> from the Philippines (Coleoptera: Lycidae).</article-title><source>Raffles Bulletin of Zoology </source><volume>59</volume>: <fpage>163</fpage>-<lpage>170</lpage>.</mixed-citation></ref><ref id="B9"><mixed-citation xmlns:xlink="http://www.w3.org/1999/xlink" xlink:type="simple"><person-group><name name-style="western"><surname>Kleine</surname><given-names>R</given-names></name></person-group> (<year>1933</year>)<source> Coleopterorum Catalogus auspiciis et auxilio W. Junk editus a S. Schenkling. Pars 128: Lycidae.</source><publisher-name>W. Junk</publisher-name>, <publisher-loc>Berlin</publisher-loc>, <lpage>145</lpage> pp.</mixed-citation></ref><ref id="B3"><mixed-citation xmlns:xlink="http://www.w3.org/1999/xlink" xlink:type="simple"><person-group><name name-style="western"><surname>Bocak</surname><given-names>L</given-names></name><name name-style="western"><surname>Yagi</surname><given-names>T</given-names></name></person-group> (<year>2010</year>)<article-title> Evolution of mimicry patterns in <italic>Metriorrhynchus</italic> (Coleoptera: Lycidae): the history of dispersal and speciation in South East Asia.</article-title><source>Evolution </source><volume>64</volume>: <fpage>39</fpage>-<lpage>52</lpage>. doi: <ext-link ext-link-type="uri" xlink:href="http://dx.doi.org/10.1111/j.1558-5646.2009.00812.x" xlink:type="simple">10.1111/j.1558-5646.2009.00812.x</ext-link></mixed-citation></ref></ref-list></tp:taxon-treatment>
