# Supplementary material for: A revision of the Cautires obsoletus species group from Java (Coleoptera, Lycidae)
Source: Zookeys. 2012 Nov 13;(241):55–66. doi: 10.3897/zookeys.241.3089 (PMC3559106; doi:10.3897/zookeys.241.3089)
Supplement: XML Treatment for Cautires apicalis [file zookeys.241.3089-treatment2.xml]

<!DOCTYPE tp:taxon-treatment
  PUBLIC "-//TaxonX//DTD Taxonomic Treatment Publishing DTD v0 20100105//EN" "tax-treatment-NSO.dtd">
<tp:taxon-treatment xmlns:tp="http://www.plazi.org/taxpub"><tp:treatment-meta><mixed-citation publication-type="journal"><person-group><name><surname>Bocak</surname><given-names>Ladislav</given-names></name></person-group><article-title>A revision of the 
                    <italic>Cautires obsoletus</italic> species group from Java (Coleoptera, Lycidae)
                </article-title><source>Zookeys</source><day>13</day><month>11</month><year>2012</year><volume>2012</volume><issue>241</issue><fpage>55</fpage><lpage>66</lpage><pub-id pub-id-type="doi">10.3897/zookeys.241.3089</pub-id></mixed-citation></tp:treatment-meta><tp:nomenclature><tp:taxon-name>
                        <tp:taxon-name-part taxon-name-part-type="genus">Cautires</tp:taxon-name-part>
                        <tp:taxon-name-part taxon-name-part-type="species">apicalis</tp:taxon-name-part>
                    <object-id xmlns:xlink="http://www.w3.org/1999/xlink" xlink:type="simple">http://species-id.net/wiki/Cautires_apicalis</object-id>
								</tp:taxon-name><tp:taxon-authority>(Pic, 1925b)</tp:taxon-authority><tp:taxon-status xmlns:xlink="http://www.w3.org/1999/xlink" xlink:type="simple">stat. n.</tp:taxon-status><xref ref-type="fig" rid="F1">Figs 5, 10</xref><xref ref-type="fig" rid="F2">, 18</xref><tp:nomenclature-citation-list><tp:nomenclature-citation><tp:taxon-name>Bulenides apicalis</tp:taxon-name><comment><xref ref-type="bibr" rid="B13">Pic 1925b</xref>: 9.</comment></tp:nomenclature-citation><tp:nomenclature-citation><tp:taxon-name>Cautires apicalis</tp:taxon-name><comment> (<xref ref-type="bibr" rid="B13">Pic 1925b</xref>): <xref ref-type="bibr" rid="B6">Dudkova and Bocak 2010</xref>: 41.</comment></tp:nomenclature-citation></tp:nomenclature-citation-list></tp:nomenclature><tp:treatment-sec sec-type="Type material"><title>Type material.</title><p>Female, holotype. [Indonesia] Java occident. Pengalengan, 4000’, 1893, H. Fruhstorfer (MHNP).</p></tp:treatment-sec><tp:treatment-sec sec-type="Differential diagnosis"><title>Differential diagnosis.</title><p><italic><tp:taxon-name>Cautires apicalis</tp:taxon-name></italic> differs from the similar Javanese species <italic><tp:taxon-name>Cautires singularithorax</tp:taxon-name></italic> in the much smaller extent of the dark part of the elytra and in the shape of the ovipositor, which has valvifers more than two times longer than the coxites (<xref ref-type="fig" rid="F1">Figs 2, 5</xref><xref ref-type="fig" rid="F2">, 18</xref>). Only female specimen is available and we do not have any information on male characters.</p></tp:treatment-sec><tp:treatment-sec sec-type="Redescription"><title>Redescription.</title><p>Female. Body medium-sized, dorso-ventrally flattened, slender. Head, body, posterior third of elytra and appendages black, pronotum and basal two thirds of elytra orange, pronotum and elytra covered with dense orange pubescence (<xref ref-type="fig" rid="F1">Figs 5, 10</xref>). Head small, partly hidden in pronotum, clypeus slightly concave, labrum simply rounded, mandibles slender, strongly curved, maxillary palpi slender, apical palpomere pointed, labial palpi similar in shape. Eyes small, hemispherically prominent, their frontal interocular distance 1.50 times eye diameter. Antennae acutely serrate, covered with short, dark colored setae. Pronotum flat, slightly transverse, 1.32 times wider at base than length at midline; frontal margin concave; lateral margins slightly elevated, posterior angles acutely projected, pronotum with slender median areola, attached to middle of basal margin of pronotum, connected to anterior margin by keel occupying one third of midline, lateral keels absent (<xref ref-type="fig" rid="F1">Fig. 10</xref>). Elytra flat, with separately rounded apexes and well developed four primary longitudinal costae; secondary costae very weak, cells irregular, mostly quadrate. Legs laterally flattened, covered with dark colored setae. Ovipositor with valvifers 2.1 times length of coxites (<xref ref-type="fig" rid="F2">Fig. 18</xref>). Male unknown.</p></tp:treatment-sec><tp:treatment-sec sec-type="Measurements"><title>Measurements.</title><p>BL 11.9 mm, PL 1.84 mm, PW 2.42 mm, HW 2.72 mm, Edist 0.69 mm, Ediam 0.46 mm.<!--PageBreak--></p></tp:treatment-sec><tp:treatment-sec sec-type="Distribution"><title>Distribution.</title><p><italic><tp:taxon-name>Cautires apicalis</tp:taxon-name></italic> is known only from Western Java.</p></tp:treatment-sec><tp:treatment-sec sec-type="Remarks"><title>Remarks.</title><p><xref ref-type="bibr" rid="B9">Kleine (1933)</xref> listed <italic><tp:taxon-name>Cautires apicalis</tp:taxon-name></italic> as a junior synonym of <italic><tp:taxon-name>Cautires corporaali</tp:taxon-name></italic> Pic, 1921 from Sumatra, but the study of the holotypes revealed that these species although similar in the color patterns differ in the shape of the pronotum, body size, and female genitalia. Therefore the name <italic><tp:taxon-name>Cautires apicalis</tp:taxon-name></italic> is removed from synonymy and reinstated as a valid name.</p><p>Two large bodied species were described by M. Pic from Western Java, both of them from a single female specimen. Although one male specimen collected in the same region was available for study, it is impossible to assign the name based on female to a male without further information. Therefore, holotypes of <italic><tp:taxon-name>Cautires apicalis</tp:taxon-name></italic> and <italic><tp:taxon-name>Cautires singularithorax</tp:taxon-name></italic> are redescribed and illustrated here. More extensive material is necessary for the definitive delineation of these species.</p></tp:treatment-sec><tp:treatment-sec><!--Section generated to contain objects referenced in tp:taxon-treatment.--><fig id="F1" position="float" orientation="portrait"><label>Figures 1–11.</label><caption><p>General appearance: <bold>1</bold> <italic><tp:taxon-name>Cautires taoi</tp:taxon-name></italic> sp. n. <bold>2</bold> <italic><tp:taxon-name>Cautires singularithorax</tp:taxon-name></italic> Pic, holotype <bold>3</bold> <italic><tp:taxon-name>Cautires sukosarensis</tp:taxon-name></italic> sp. n. <bold>4</bold> <italic><tp:taxon-name>Cautires walteri</tp:taxon-name></italic> sp. n. <bold>5</bold> <italic><tp:taxon-name>Cautires apicalis</tp:taxon-name></italic> Pic, holotype sp. <bold>6</bold> <italic><tp:taxon-name>Cautires obsoletus</tp:taxon-name></italic> Waterhouse. Pronotum: <bold>7</bold> <italic><tp:taxon-name>Cautires walteri</tp:taxon-name></italic> sp. n. <bold>8</bold> <italic><tp:taxon-name>Cautires obsoletus</tp:taxon-name></italic> Waterhouse <bold>9</bold> <italic><tp:taxon-name>Cautires taoi</tp:taxon-name></italic> sp. n. <bold>10</bold> <italic><tp:taxon-name>Cautires apicalis</tp:taxon-name></italic> Pic, holotypesp. <bold>11</bold> <italic><tp:taxon-name>Cautires sukosarensis</tp:taxon-name></italic> sp. n. Scale bars Figs 1–6 = 1.0 mm, Figs 7–11 = 0.5 mm.</p></caption><graphic xmlns:xlink="http://www.w3.org/1999/xlink" xlink:href="ZooKeys-241-055-g001.jpg" position="float" orientation="portrait" xlink:type="simple"/></fig><fig id="F2" position="float" orientation="portrait"><label>Figures 12–23.</label><caption><p>Male genitalia: <bold>12, 13</bold> <italic><tp:taxon-name>Cautires obsoletus</tp:taxon-name></italic> Waterhouse <bold>14</bold> <italic><tp:taxon-name>Cautires walteri</tp:taxon-name></italic> sp. n. <bold>15</bold> <italic><tp:taxon-name>Cautires taoi</tp:taxon-name></italic> sp. n. <bold>16</bold> <italic><tp:taxon-name>Cautires sukosarensis</tp:taxon-name></italic> sp. n. Female genitalia: <bold>17</bold> <italic><tp:taxon-name>Cautires singularithorax</tp:taxon-name></italic> Pic, holotype <bold>18</bold> <italic><tp:taxon-name>Cautires apicalis</tp:taxon-name></italic> Pic, holotype. Male basal antennomeres <bold>19</bold> <italic><tp:taxon-name>Cautires sukosarensis</tp:taxon-name></italic> sp. n. <bold>20</bold> <italic><tp:taxon-name>Cautires obsoletus Waterhouse</tp:taxon-name></italic> <bold>21</bold> <italic><tp:taxon-name>Cautires sukosarensis</tp:taxon-name></italic> sp. n. <bold>22</bold> <italic><tp:taxon-name>Cautires taoi</tp:taxon-name></italic> sp. n. <bold>23</bold> <italic><tp:taxon-name>Cautires walteri</tp:taxon-name></italic> sp. n., head frontally. Scale bars = 0.5 mm.</p></caption><graphic xmlns:xlink="http://www.w3.org/1999/xlink" xlink:href="ZooKeys-241-055-g002.jpg" position="float" orientation="portrait" xlink:type="simple"/></fig></tp:treatment-sec><ref-list><ref id="B13"><mixed-citation xmlns:xlink="http://www.w3.org/1999/xlink" xlink:type="simple"><person-group><name name-style="western"><surname>Pic</surname><given-names>M</given-names></name></person-group> (<year>1925b</year>)<article-title> Malacodermes exotiques.</article-title><source>L’Echange </source><volume>420</volume>: <fpage>9</fpage>-<lpage>12</lpage>.</mixed-citation></ref><ref id="B6"><mixed-citation xmlns:xlink="http://www.w3.org/1999/xlink" xlink:type="simple"><person-group><name name-style="western"><surname>Dudkova</surname><given-names>P</given-names></name><name name-style="western"><surname>Bocak</surname><given-names>L</given-names></name></person-group> (<year>2010</year>)<article-title> A review of the <italic>Cautires obsoletus</italic> species group from Indo–Burma (Coleoptera: Lycidae).</article-title><source>Zootaxa</source><volume>2527</volume>: <fpage>28</fpage>-<lpage>48</lpage>.</mixed-citation></ref><ref id="B9"><mixed-citation xmlns:xlink="http://www.w3.org/1999/xlink" xlink:type="simple"><person-group><name name-style="western"><surname>Kleine</surname><given-names>R</given-names></name></person-group> (<year>1933</year>)<source> Coleopterorum Catalogus auspiciis et auxilio W. Junk editus a S. Schenkling. Pars 128: Lycidae.</source><publisher-name>W. Junk</publisher-name>, <publisher-loc>Berlin</publisher-loc>, <lpage>145</lpage> pp.</mixed-citation></ref></ref-list></tp:taxon-treatment>
