# Supplementary material for: A revision of the Cautires obsoletus species group from Java (Coleoptera, Lycidae)
Source: Zookeys. 2012 Nov 13;(241):55–66. doi: 10.3897/zookeys.241.3089 (PMC3559106; doi:10.3897/zookeys.241.3089)
Supplement: XML Treatment for Cautires obsoletus [file zookeys.241.3089-treatment3.xml]

<!DOCTYPE tp:taxon-treatment
  PUBLIC "-//TaxonX//DTD Taxonomic Treatment Publishing DTD v0 20100105//EN" "tax-treatment-NSO.dtd">
<tp:taxon-treatment xmlns:tp="http://www.plazi.org/taxpub"><tp:treatment-meta><mixed-citation publication-type="journal"><person-group><name><surname>Bocak</surname><given-names>Ladislav</given-names></name></person-group><article-title>A revision of the 
                    <italic>Cautires obsoletus</italic> species group from Java (Coleoptera, Lycidae)
                </article-title><source>Zookeys</source><day>13</day><month>11</month><year>2012</year><volume>2012</volume><issue>241</issue><fpage>55</fpage><lpage>66</lpage><pub-id pub-id-type="doi">10.3897/zookeys.241.3089</pub-id></mixed-citation></tp:treatment-meta><tp:nomenclature><tp:taxon-name>
                        <tp:taxon-name-part taxon-name-part-type="genus">Cautires</tp:taxon-name-part>
                        <tp:taxon-name-part taxon-name-part-type="species">obsoletus</tp:taxon-name-part>
                    <object-id xmlns:xlink="http://www.w3.org/1999/xlink" xlink:type="simple">http://species-id.net/wiki/Cautires_obsoletus</object-id>
								</tp:taxon-name><tp:taxon-authority>(Waterhouse, 1878)</tp:taxon-authority><xref ref-type="fig" rid="F1">Figs 6, 8</xref><xref ref-type="fig" rid="F2">, 12–13, 20</xref><tp:nomenclature-citation-list><tp:nomenclature-citation><tp:taxon-name>Bulenides obsoletus</tp:taxon-name><comment><xref ref-type="bibr" rid="B14">Waterhouse 1878</xref>: 109.</comment></tp:nomenclature-citation><tp:nomenclature-citation><tp:taxon-name>Cautires obsoletus</tp:taxon-name><comment> (<xref ref-type="bibr" rid="B14">Waterhouse 1878</xref>): <xref ref-type="bibr" rid="B6">Dudkova and Bocak 2010</xref>: 43.</comment></tp:nomenclature-citation><tp:nomenclature-citation><tp:taxon-name>Bulenides lineatus</tp:taxon-name><comment><xref ref-type="bibr" rid="B11">Pic 1921</xref>: 8.</comment></tp:nomenclature-citation><tp:nomenclature-citation><tp:taxon-name>Cautires lineatus</tp:taxon-name><comment> (<xref ref-type="bibr" rid="B11">Pic 1921</xref>): Dudkova and Bocak: 42 (a junior secondary homonym of <italic><tp:taxon-name>Cautires lineatus</tp:taxon-name></italic> (Hope in Gray 1831), syn. n.</comment></tp:nomenclature-citation><tp:nomenclature-citation><tp:taxon-name>Cautires fruhstorferi</tp:taxon-name><comment> Bocak and Dudkova 2010: 42 (a replacement name for <italic><tp:taxon-name>Bulenides lineatus</tp:taxon-name></italic>), syn. n.</comment></tp:nomenclature-citation><tp:nomenclature-citation><tp:taxon-name>Bulenides javanicus</tp:taxon-name><comment><xref ref-type="bibr" rid="B4">Bourgeois 1883</xref>: 439.</comment></tp:nomenclature-citation><tp:nomenclature-citation><tp:taxon-name>Cautires javanicus</tp:taxon-name><comment> (<xref ref-type="bibr" rid="B4">Bourgeois 1883</xref>): <xref ref-type="bibr" rid="B6">Dudkova and Bocak 2010</xref>: 42, syn. n.</comment></tp:nomenclature-citation><tp:nomenclature-citation><tp:taxon-name>Bulenides inhumeralis</tp:taxon-name><comment><xref ref-type="bibr" rid="B11">Pic 1921</xref>: 7.</comment></tp:nomenclature-citation><tp:nomenclature-citation><tp:taxon-name>Cautires inhumeralis</tp:taxon-name><comment> (<xref ref-type="bibr" rid="B11">Pic 1921</xref>): <xref ref-type="bibr" rid="B6">Dudkova and Bocak 2010</xref>: 42, syn. n.</comment></tp:nomenclature-citation><tp:nomenclature-citation><tp:taxon-name>Bulenides nigromaculatus</tp:taxon-name><comment><xref ref-type="bibr" rid="B12">Pic 1925a</xref>: 7.</comment></tp:nomenclature-citation><tp:nomenclature-citation><tp:taxon-name>Cautires nigromaculatus</tp:taxon-name><comment> (<xref ref-type="bibr" rid="B12">Pic 1925a</xref>): <xref ref-type="bibr" rid="B6">Dudkova and Bocak 2010</xref>: 43, syn. n.</comment></tp:nomenclature-citation><tp:nomenclature-citation><tp:taxon-name>Bulenides pudicus</tp:taxon-name><comment><xref ref-type="bibr" rid="B8">Kleine 1931</xref>: 257.</comment></tp:nomenclature-citation><tp:nomenclature-citation><tp:taxon-name>Cautires pudicus</tp:taxon-name><comment> (<xref ref-type="bibr" rid="B8">Kleine 1931</xref>): <xref ref-type="bibr" rid="B6">Dudkova and Bocak 2010</xref>: 43, syn. n.</comment></tp:nomenclature-citation></tp:nomenclature-citation-list></tp:nomenclature><tp:treatment-sec sec-type="Type material"><title>Type material.</title><p>Female, holotype of <italic><tp:taxon-name>Bulenides obsoletus</tp:taxon-name></italic>. [Indonesia] Java (without further data, BMNH). Female, holotype of <italic><tp:taxon-name>Bulenides lineatus</tp:taxon-name></italic>. [Indonesia] Java occident., Sukabumi, 2000’, 1893, H. Fruhstorfer (MHNP). Male, holotype of <italic><tp:taxon-name>Bulenides javanicus</tp:taxon-name></italic>. [Indonesia, Java] Giava, Tcibodas, Ott. 1874, O. Beccari (MHNP). Male, holotype of <italic><tp:taxon-name>Bulenides inhumeralis</tp:taxon-name></italic>. [Indonesia] Bogor, 1000’, v–vi 96, I. Z. Kannegieter (MHNP). Male, holotype of <italic><tp:taxon-name>Bulenides nigromaculatus</tp:taxon-name></italic>. [Indonesia] Java occident., Sukabumi 2000’, H. Fruhstorfer (MHNP). Male, holotype of <italic><tp:taxon-name>Bulenides pudicus</tp:taxon-name></italic>. [Indonesia] Toegoe, West-Jawa-Pasteur (without further data, MIZW).</p></tp:treatment-sec><tp:treatment-sec sec-type="Differential diagnosis"><title>Differential diagnosis.</title><p><italic><tp:taxon-name>Cautires obsoletus</tp:taxon-name></italic> differs from the other Javanese species in the black pronotum (<xref ref-type="fig" rid="F1">Fig. 8</xref>) and a very oblique border between the bright and dark parts of elytra (<xref ref-type="fig" rid="F1">Fig. 6</xref>). The basal part of elytra is brown to reddish brown and differs from the brightly orange coloration of the other species in Java.</p></tp:treatment-sec><tp:treatment-sec sec-type="Redescription"><title>Redescription</title><p><bold>.</bold>Male. Body small to medium-sized, dorso-ventrally flattened, slender; head, body, posterior half of elytra and appendages dark-brown to black; basal half of elytra brown to reddish brown (<xref ref-type="fig" rid="F1">Fig. 6</xref>), body covered with dense pubescence. Head small, partly hidden in pronotum, clypeus slightly concave, labrum simply rounded, mandibles slender, strongly curved, maxillary palpi slender, apical palpomere pointed; labial palpi similar in shape. Eyes small, hemispherically prominent, their frontal interocular distance 1.15 times eye diameter. Antennae shortly flabellate, 11-segmented, covered with short, dark colored setae (<xref ref-type="fig" rid="F2">Fig. 20</xref>). Pronotum flat, only slightly transverse, 1.15 times wider at base than length at midline; frontal margin projected forward; lateral margins slightly elevated, concave, posterior angles acutely projected, pronotum with moderately wide median areola, attached to middle of basal margin of pronotum, connected to anterior<!--PageBreak--> margin by keel occupying one third of midline, lateral keels absent (<xref ref-type="fig" rid="F1">Fig. 8</xref>). Elytra flat, with well developed four primary longitudinal costae; secondary costae considerably weaker, cells regular, mostly slightly longitudinal. Legs laterally flattened, covered with dark colored setae. Male genitalia with phallus widest at midlength and gradually narrowed to apex (<xref ref-type="fig" rid="F2">Figs 12–13</xref>). Female. Body medium-sized, antennae serrate, ovipositor with short valvifers.</p></tp:treatment-sec><tp:treatment-sec sec-type="Measurements"><title>Measurements.</title><p>BL 6.45 mm, PL 1.01 mm, PW 1.36 mm, HW 1.47 mm, Edist 0.51 mm, Ediam 0.44 mm.</p></tp:treatment-sec><tp:treatment-sec sec-type="Distribution"><title>Distribution.</title><p><italic><tp:taxon-name>Cautires obsoletus</tp:taxon-name></italic> is known only from several localities in Western Java.</p></tp:treatment-sec><tp:treatment-sec sec-type="Material examined"><title>Material examined.</title><p>2 males, 1 female, Indonesia, W. Java, Puncak Pass nr Bogor, 23. Mar. 1992, H. Arimoto, lgt.; male, [Indonesia] West Java, Puncak Pass, 22. Mar. 1993, Y. Miyake leg. (KMTC, LMBC).</p></tp:treatment-sec><tp:treatment-sec sec-type="Remark"><title>Remark.</title><p>The holotype of <italic><tp:taxon-name>Cautires obsoletus</tp:taxon-name></italic> is a strongly damaged female with only a part of one elytron preserved. The basal part of the elytron is testaceous and the loss of reddish coloration may be caused by long-term exposure to light. The holotype of <italic><tp:taxon-name>Cautires lineatus</tp:taxon-name></italic> is also a female and it differs only in the darker hue of the bright part of the elytra, but it resembles the holotype of <italic><tp:taxon-name>Cautires obsoletus</tp:taxon-name></italic> in its body shape. The female genitalia of all available specimens are very similar.Holotypes of four other species are males and they do not differ in comparable characters such as body shape and color pattern. Therefore, all these species are considered junior subjective synonyms of <italic><tp:taxon-name>Cautires obsoletus</tp:taxon-name></italic>.</p></tp:treatment-sec><tp:treatment-sec><!--Section generated to contain objects referenced in tp:taxon-treatment.--><fig id="F1" position="float" orientation="portrait"><label>Figures 1–11.</label><caption><p>General appearance: <bold>1</bold> <italic><tp:taxon-name>Cautires taoi</tp:taxon-name></italic> sp. n. <bold>2</bold> <italic><tp:taxon-name>Cautires singularithorax</tp:taxon-name></italic> Pic, holotype <bold>3</bold> <italic><tp:taxon-name>Cautires sukosarensis</tp:taxon-name></italic> sp. n. <bold>4</bold> <italic><tp:taxon-name>Cautires walteri</tp:taxon-name></italic> sp. n. <bold>5</bold> <italic><tp:taxon-name>Cautires apicalis</tp:taxon-name></italic> Pic, holotype sp. <bold>6</bold> <italic><tp:taxon-name>Cautires obsoletus</tp:taxon-name></italic> Waterhouse. Pronotum: <bold>7</bold> <italic><tp:taxon-name>Cautires walteri</tp:taxon-name></italic> sp. n. <bold>8</bold> <italic><tp:taxon-name>Cautires obsoletus</tp:taxon-name></italic> Waterhouse <bold>9</bold> <italic><tp:taxon-name>Cautires taoi</tp:taxon-name></italic> sp. n. <bold>10</bold> <italic><tp:taxon-name>Cautires apicalis</tp:taxon-name></italic> Pic, holotypesp. <bold>11</bold> <italic><tp:taxon-name>Cautires sukosarensis</tp:taxon-name></italic> sp. n. Scale bars Figs 1–6 = 1.0 mm, Figs 7–11 = 0.5 mm.</p></caption><graphic xmlns:xlink="http://www.w3.org/1999/xlink" xlink:href="ZooKeys-241-055-g001.jpg" position="float" orientation="portrait" xlink:type="simple"/></fig><fig id="F2" position="float" orientation="portrait"><label>Figures 12–23.</label><caption><p>Male genitalia: <bold>12, 13</bold> <italic><tp:taxon-name>Cautires obsoletus</tp:taxon-name></italic> Waterhouse <bold>14</bold> <italic><tp:taxon-name>Cautires walteri</tp:taxon-name></italic> sp. n. <bold>15</bold> <italic><tp:taxon-name>Cautires taoi</tp:taxon-name></italic> sp. n. <bold>16</bold> <italic><tp:taxon-name>Cautires sukosarensis</tp:taxon-name></italic> sp. n. Female genitalia: <bold>17</bold> <italic><tp:taxon-name>Cautires singularithorax</tp:taxon-name></italic> Pic, holotype <bold>18</bold> <italic><tp:taxon-name>Cautires apicalis</tp:taxon-name></italic> Pic, holotype. Male basal antennomeres <bold>19</bold> <italic><tp:taxon-name>Cautires sukosarensis</tp:taxon-name></italic> sp. n. <bold>20</bold> <italic><tp:taxon-name>Cautires obsoletus Waterhouse</tp:taxon-name></italic> <bold>21</bold> <italic><tp:taxon-name>Cautires sukosarensis</tp:taxon-name></italic> sp. n. <bold>22</bold> <italic><tp:taxon-name>Cautires taoi</tp:taxon-name></italic> sp. n. <bold>23</bold> <italic><tp:taxon-name>Cautires walteri</tp:taxon-name></italic> sp. n., head frontally. Scale bars = 0.5 mm.</p></caption><graphic xmlns:xlink="http://www.w3.org/1999/xlink" xlink:href="ZooKeys-241-055-g002.jpg" position="float" orientation="portrait" xlink:type="simple"/></fig></tp:treatment-sec><ref-list><ref id="B14"><mixed-citation xmlns:xlink="http://www.w3.org/1999/xlink" xlink:type="simple"><person-group><name name-style="western"><surname>Waterhouse</surname><given-names>CO</given-names></name></person-group> (<year>1878</year>)<article-title> On the different forms occurring in the Coleopterous family Lycidae, with description of new genera and species.</article-title><source>Transactions of the Entomological Society London </source><volume>1878</volume>: <fpage>95</fpage>-<lpage>118</lpage>.</mixed-citation></ref><ref id="B6"><mixed-citation xmlns:xlink="http://www.w3.org/1999/xlink" xlink:type="simple"><person-group><name name-style="western"><surname>Dudkova</surname><given-names>P</given-names></name><name name-style="western"><surname>Bocak</surname><given-names>L</given-names></name></person-group> (<year>2010</year>)<article-title> A review of the <italic>Cautires obsoletus</italic> species group from Indo–Burma (Coleoptera: Lycidae).</article-title><source>Zootaxa</source><volume>2527</volume>: <fpage>28</fpage>-<lpage>48</lpage>.</mixed-citation></ref><ref id="B11"><mixed-citation xmlns:xlink="http://www.w3.org/1999/xlink" xlink:type="simple"><person-group><name name-style="western"><surname>Pic</surname><given-names>M</given-names></name></person-group> (<year>1921</year>)<source> Contribution à l’étude des Lycides. L’Echange 407: 5–8, hors-texte.</source></mixed-citation></ref><ref id="B4"><mixed-citation xmlns:xlink="http://www.w3.org/1999/xlink" xlink:type="simple"><person-group><name name-style="western"><surname>Bourgeois</surname><given-names>JM</given-names></name></person-group> (<year>1883</year>)<article-title> Lycidae nouveaux ou peu connus.</article-title><source>Annali del Museo civico di storia naturale Genova </source><volume>43</volume>: <fpage>640</fpage>-<lpage>666</lpage>.</mixed-citation></ref><ref id="B12"><mixed-citation xmlns:xlink="http://www.w3.org/1999/xlink" xlink:type="simple"><person-group><name name-style="western"><surname>Pic</surname><given-names>M</given-names></name></person-group> (<year>1925a</year>)<article-title> Malacodermes exotiques.</article-title><source>L’Echange </source><volume>419</volume>: <fpage>5</fpage>-<lpage>8</lpage>.</mixed-citation></ref><ref id="B8"><mixed-citation xmlns:xlink="http://www.w3.org/1999/xlink" xlink:type="simple"><person-group><name name-style="western"><surname>Kleine</surname><given-names>R</given-names></name></person-group> (<year>1931</year>)<article-title> Zur Kenntnis der Lycidenfauna Javas.</article-title><source>Treubia </source><volume>9</volume>: <fpage>245</fpage>-<lpage>290</lpage>.</mixed-citation></ref></ref-list></tp:taxon-treatment>
