# Supplementary material for: A revision of the Cautires obsoletus species group from Java (Coleoptera, Lycidae)
Source: Zookeys. 2012 Nov 13;(241):55–66. doi: 10.3897/zookeys.241.3089 (PMC3559106; doi:10.3897/zookeys.241.3089)
Supplement: XML Treatment for Cautires singularithorax [file zookeys.241.3089-treatment4.xml]

<!DOCTYPE tp:taxon-treatment
  PUBLIC "-//TaxonX//DTD Taxonomic Treatment Publishing DTD v0 20100105//EN" "tax-treatment-NSO.dtd">
<tp:taxon-treatment xmlns:tp="http://www.plazi.org/taxpub"><tp:treatment-meta><mixed-citation publication-type="journal"><person-group><name><surname>Bocak</surname><given-names>Ladislav</given-names></name></person-group><article-title>A revision of the 
                    <italic>Cautires obsoletus</italic> species group from Java (Coleoptera, Lycidae)
                </article-title><source>Zookeys</source><day>13</day><month>11</month><year>2012</year><volume>2012</volume><issue>241</issue><fpage>55</fpage><lpage>66</lpage><pub-id pub-id-type="doi">10.3897/zookeys.241.3089</pub-id></mixed-citation></tp:treatment-meta><tp:nomenclature><tp:taxon-name>
                        <tp:taxon-name-part taxon-name-part-type="genus">Cautires</tp:taxon-name-part>
                        <tp:taxon-name-part taxon-name-part-type="species">singularithorax</tp:taxon-name-part>
                    <object-id xmlns:xlink="http://www.w3.org/1999/xlink" xlink:type="simple">http://species-id.net/wiki/Cautires_singularithorax</object-id>
								</tp:taxon-name><tp:taxon-authority>(Pic, 1925a)</tp:taxon-authority><xref ref-type="fig" rid="F1">Figs 2</xref><xref ref-type="fig" rid="F2">, 17</xref><tp:nomenclature-citation-list><tp:nomenclature-citation><tp:taxon-name>Bulenides singularithorax</tp:taxon-name><comment><xref ref-type="bibr" rid="B12">Pic 1925a</xref>: 7.</comment></tp:nomenclature-citation><tp:nomenclature-citation><tp:taxon-name>Cautires singularithorax</tp:taxon-name><comment> (<xref ref-type="bibr" rid="B12">Pic 1925a</xref>): <xref ref-type="bibr" rid="B6">Dudkova and Bocak 2010</xref>: 43.</comment></tp:nomenclature-citation></tp:nomenclature-citation-list></tp:nomenclature><tp:treatment-sec sec-type="Type material"><title>Type material.</title><p>Female, holotype. [Indonesia] Coll. Dr. H. J. Veth, P. J. Sijthoff, Java, Preanger (MHNP).</p></tp:treatment-sec><tp:treatment-sec sec-type="Differential diagnosis"><title>Differential diagnosis.</title><p><italic><tp:taxon-name>Cautires singularithorax</tp:taxon-name></italic> resemble <italic><tp:taxon-name>Cautires apicalis</tp:taxon-name></italic> in the body size and color pattern (<xref ref-type="fig" rid="F1">Figs 2, 5</xref>). These species differ in the extent of the bright part of the elytra, which is much smaller in <italic><tp:taxon-name>Cautires singularithorax</tp:taxon-name></italic> and in V-shaped border between bright and dark part in <italic><tp:taxon-name>Cautires singularithorax</tp:taxon-name></italic> and almost transverse border in <italic><tp:taxon-name>Cautires apicalis</tp:taxon-name></italic>. Female genitalia of both species differ in the relative length of valvifers, those of <italic><tp:taxon-name>Cautires singularithorax</tp:taxon-name></italic> are stout and about 1.8 times longer than coxites (<xref ref-type="fig" rid="F2">Figs 17, 18</xref>). <italic><tp:taxon-name>Cautires singularithorax</tp:taxon-name></italic> has not been found in the available recently collected material and only unique female specimen is known and we do not have any information on male characters.</p></tp:treatment-sec><tp:treatment-sec sec-type="Redescription"><title>Redescription.</title><p>Female. Body medium-sized, dorso-ventrally flattened, slender; head, body, posterior half of elytra and appendages dark-brown to black; pronotum and basal half of elytra orange, pronotum and elytra covered with dense orange pubescence. Head small, partly hidden in pronotum, clypeus slightly concave, labrum simply rounded, mandibles slender, strongly curved apically, maxillary with apical palpomere pointed; labial palpi similar in shape. Eyes small, hemispherically prominent, their frontal interocular distance 1.52 times eye diameter. Antennae acutely serrate, covered with short, dark colored setae. Pronotum flat, transverse, 1.45 times wider at base than length at midline; frontal margin concave; lateral margins slightly elevated, posterior angles very acutely projected, pronotum with median areola, areola widest anteriorly and attached to middle of basal margin, connected to anterior margin by keel occupying one third of midline. Elytra flat, with well developed four primary longitudinal costae; secondary costae considerably weaker, often interrupted, cells irregular, often inconspicuous, mostly quadrate.<!--PageBreak--> Legs laterally flattened, covered with dark colored setae. Ovipositor with valvifers 1.75 times length of coxites (<xref ref-type="fig" rid="F2">Fig. 25</xref>). Male unknown.</p></tp:treatment-sec><tp:treatment-sec sec-type="Measurements"><title>Measurements.</title><p>BL 11.8 mm, PL 1.76 mm, PW 2.56 mm, HW 3.04 mm, Edist 0.74 mm, Ediam 0.48 mm, length of valvifer 0.78 mm, length of coxite 0.44 mm.</p></tp:treatment-sec><tp:treatment-sec sec-type="Distribution"><title>Distribution.</title><p>The species is known only in the type specimen from Java.</p></tp:treatment-sec><tp:treatment-sec><!--Section generated to contain objects referenced in tp:taxon-treatment.--><fig id="F1" position="float" orientation="portrait"><label>Figures 1–11.</label><caption><p>General appearance: <bold>1</bold> <italic><tp:taxon-name>Cautires taoi</tp:taxon-name></italic> sp. n. <bold>2</bold> <italic><tp:taxon-name>Cautires singularithorax</tp:taxon-name></italic> Pic, holotype <bold>3</bold> <italic><tp:taxon-name>Cautires sukosarensis</tp:taxon-name></italic> sp. n. <bold>4</bold> <italic><tp:taxon-name>Cautires walteri</tp:taxon-name></italic> sp. n. <bold>5</bold> <italic><tp:taxon-name>Cautires apicalis</tp:taxon-name></italic> Pic, holotype sp. <bold>6</bold> <italic><tp:taxon-name>Cautires obsoletus</tp:taxon-name></italic> Waterhouse. Pronotum: <bold>7</bold> <italic><tp:taxon-name>Cautires walteri</tp:taxon-name></italic> sp. n. <bold>8</bold> <italic><tp:taxon-name>Cautires obsoletus</tp:taxon-name></italic> Waterhouse <bold>9</bold> <italic><tp:taxon-name>Cautires taoi</tp:taxon-name></italic> sp. n. <bold>10</bold> <italic><tp:taxon-name>Cautires apicalis</tp:taxon-name></italic> Pic, holotypesp. <bold>11</bold> <italic><tp:taxon-name>Cautires sukosarensis</tp:taxon-name></italic> sp. n. Scale bars Figs 1–6 = 1.0 mm, Figs 7–11 = 0.5 mm.</p></caption><graphic xmlns:xlink="http://www.w3.org/1999/xlink" xlink:href="ZooKeys-241-055-g001.jpg" position="float" orientation="portrait" xlink:type="simple"/></fig><fig id="F2" position="float" orientation="portrait"><label>Figures 12–23.</label><caption><p>Male genitalia: <bold>12, 13</bold> <italic><tp:taxon-name>Cautires obsoletus</tp:taxon-name></italic> Waterhouse <bold>14</bold> <italic><tp:taxon-name>Cautires walteri</tp:taxon-name></italic> sp. n. <bold>15</bold> <italic><tp:taxon-name>Cautires taoi</tp:taxon-name></italic> sp. n. <bold>16</bold> <italic><tp:taxon-name>Cautires sukosarensis</tp:taxon-name></italic> sp. n. Female genitalia: <bold>17</bold> <italic><tp:taxon-name>Cautires singularithorax</tp:taxon-name></italic> Pic, holotype <bold>18</bold> <italic><tp:taxon-name>Cautires apicalis</tp:taxon-name></italic> Pic, holotype. Male basal antennomeres <bold>19</bold> <italic><tp:taxon-name>Cautires sukosarensis</tp:taxon-name></italic> sp. n. <bold>20</bold> <italic><tp:taxon-name>Cautires obsoletus Waterhouse</tp:taxon-name></italic> <bold>21</bold> <italic><tp:taxon-name>Cautires sukosarensis</tp:taxon-name></italic> sp. n. <bold>22</bold> <italic><tp:taxon-name>Cautires taoi</tp:taxon-name></italic> sp. n. <bold>23</bold> <italic><tp:taxon-name>Cautires walteri</tp:taxon-name></italic> sp. n., head frontally. Scale bars = 0.5 mm.</p></caption><graphic xmlns:xlink="http://www.w3.org/1999/xlink" xlink:href="ZooKeys-241-055-g002.jpg" position="float" orientation="portrait" xlink:type="simple"/></fig></tp:treatment-sec><ref-list><ref id="B12"><mixed-citation xmlns:xlink="http://www.w3.org/1999/xlink" xlink:type="simple"><person-group><name name-style="western"><surname>Pic</surname><given-names>M</given-names></name></person-group> (<year>1925a</year>)<article-title> Malacodermes exotiques.</article-title><source>L’Echange </source><volume>419</volume>: <fpage>5</fpage>-<lpage>8</lpage>.</mixed-citation></ref><ref id="B6"><mixed-citation xmlns:xlink="http://www.w3.org/1999/xlink" xlink:type="simple"><person-group><name name-style="western"><surname>Dudkova</surname><given-names>P</given-names></name><name name-style="western"><surname>Bocak</surname><given-names>L</given-names></name></person-group> (<year>2010</year>)<article-title> A review of the <italic>Cautires obsoletus</italic> species group from Indo–Burma (Coleoptera: Lycidae).</article-title><source>Zootaxa</source><volume>2527</volume>: <fpage>28</fpage>-<lpage>48</lpage>.</mixed-citation></ref></ref-list></tp:taxon-treatment>
