# Supplementary material for: A revision of the Cautires obsoletus species group from Java (Coleoptera, Lycidae)
Source: Zookeys. 2012 Nov 13;(241):55–66. doi: 10.3897/zookeys.241.3089 (PMC3559106; doi:10.3897/zookeys.241.3089)
Supplement: XML Treatment for Cautires taoi [file zookeys.241.3089-treatment5.xml]

<!DOCTYPE tp:taxon-treatment
  PUBLIC "-//TaxonX//DTD Taxonomic Treatment Publishing DTD v0 20100105//EN" "tax-treatment-NSO.dtd">
<tp:taxon-treatment xmlns:tp="http://www.plazi.org/taxpub"><tp:treatment-meta><mixed-citation publication-type="journal"><person-group><name><surname>Bocak</surname><given-names>Ladislav</given-names></name></person-group><article-title>A revision of the 
                    <italic>Cautires obsoletus</italic> species group from Java (Coleoptera, Lycidae)
                </article-title><source>Zookeys</source><day>13</day><month>11</month><year>2012</year><volume>2012</volume><issue>241</issue><fpage>55</fpage><lpage>66</lpage><pub-id pub-id-type="doi">10.3897/zookeys.241.3089</pub-id></mixed-citation></tp:treatment-meta><tp:nomenclature><tp:taxon-name>
                        <tp:taxon-name-part taxon-name-part-type="genus">Cautires</tp:taxon-name-part>
                        <tp:taxon-name-part taxon-name-part-type="species">taoi</tp:taxon-name-part>
                    <object-id xmlns:xlink="http://www.w3.org/1999/xlink" xlink:type="simple">urn:lsid:zoobank.org:act:3B3082A2-0C0E-42C8-BFE9-66B92DF0D789</object-id>
								<object-id xmlns:xlink="http://www.w3.org/1999/xlink" xlink:type="simple">http://species-id.net/wiki/Cautires_taoi</object-id>
								</tp:taxon-name><tp:taxon-authority>Bocak</tp:taxon-authority><tp:taxon-status xmlns:xlink="http://www.w3.org/1999/xlink" xlink:type="simple">sp. n.</tp:taxon-status><xref ref-type="fig" rid="F1">Figs 1, 9</xref><xref ref-type="fig" rid="F2">, 15, 22</xref></tp:nomenclature><tp:treatment-sec sec-type="Type material"><title>Type material. </title><p>Male, holotype. Java, 13–14 km from Sukosari, 25. May 1982, M. Tao (KMTC). Paratypes. 2 males, data same as for holotype, 26. May 1982; 2 males, Java, Mt. Idjen, 15.–16. May 1982; female, E Java, Ijen, Jamba, 18. Apr. 1981, H. Detani leg.; female, E Jawa, Jambu Lijen, Banyuwangi, 12. Aug. 1986, T. Ito leg. (KMTC, LMBC).</p></tp:treatment-sec><tp:treatment-sec sec-type="Etymology"><title>Etymology.</title><p>The specific epithet is a patronym in honour of Mr M. Tao (Japan), the collector of the species.</p></tp:treatment-sec><tp:treatment-sec sec-type="Differential diagnosis"><title>Differential diagnosis.</title><p><italic><tp:taxon-name>Cautires taoi</tp:taxon-name></italic> belongs along with <italic><tp:taxon-name>Cautires sukosarensis</tp:taxon-name></italic> and <italic><tp:taxon-name>Cautires walteri</tp:taxon-name></italic> to a group of the small-bodied, aposematically colored species with brightly colored pronotum and basal half of elytra (<xref ref-type="fig" rid="F1">Figs 1, 3–4</xref>). This species differs in the large eyes, which are the largest within Javanese species, and the shape of male genitalia (<xref ref-type="fig" rid="F2">Fig. 15</xref>).</p></tp:treatment-sec><tp:treatment-sec sec-type="Description"><title>Description.</title><p>Male. Body small-sized, dorso-ventrally flattened, slender, body, posterior half of elytra and appendages dark-brown to black (<xref ref-type="fig" rid="F1">Fig. 1</xref>); pronotum and basal half of elytra bright orange red, pronotum and elytra covered with dense orange pubescence (<xref ref-type="fig" rid="F1">Fig. 1</xref>). Head small, partly hidden in pronotum, clypeus slightly concave, labrum simply rounded, mandibles strongly curved apically, maxillary palpi with apical palpomere pointed; labial palpi similar in shape. Eyes large, hemispherically prominent, their frontal interocular distance 0.87 times eye diameter. Antennae shortly flabellate, covered with short, dark colored setae (<xref ref-type="fig" rid="F2">Fig. 22</xref>). Pronotum flat, slightly transverse, 1.35 times wider at base than length at midline; frontal margin projected forward; lateral margins slightly elevated, convex, posterior angles acutely projected, pronotum with moderately robust median areola, attached to middle of basal margin of pronotum, connected to anterior margin by keel occupying one third of midline, lateral keels absent, anterior and lateral part of pronotum with fine, inconspicuous punctures (<xref ref-type="fig" rid="F2">Fig. 9</xref>). Elytra flat, with well developed four primary longitudinal costae; secondary costae weaker, cells regular, tiny, mostly longitudinal. Legs laterally flattened, covered with dark colored setae. Phallus moderately robust, simple, almost parallel-sided (<xref ref-type="fig" rid="F2">Fig. 15</xref>). Female slightly larger, similar in body coloration, antennae serrate. Valvifers 1.3 times length of coxites.</p></tp:treatment-sec><tp:treatment-sec sec-type="Measurements"><title>Measurements.</title><p>BL 7.15 mm, PL 1.17 mm, PW 1.54 mm, HW 1.69 mm, Edist 0.50 mm, Ediam 0.57 mm.</p></tp:treatment-sec><tp:treatment-sec sec-type="Distribution"><title>Distribution.</title><p><italic><tp:taxon-name>Cautires taoi</tp:taxon-name></italic> is known at present only in the type series from Java.</p></tp:treatment-sec><tp:treatment-sec><!--Section generated to contain objects referenced in tp:taxon-treatment.--><fig id="F1" position="float" orientation="portrait"><label>Figures 1–11.</label><caption><p>General appearance: <bold>1</bold> <italic><tp:taxon-name>Cautires taoi</tp:taxon-name></italic> sp. n. <bold>2</bold> <italic><tp:taxon-name>Cautires singularithorax</tp:taxon-name></italic> Pic, holotype <bold>3</bold> <italic><tp:taxon-name>Cautires sukosarensis</tp:taxon-name></italic> sp. n. <bold>4</bold> <italic><tp:taxon-name>Cautires walteri</tp:taxon-name></italic> sp. n. <bold>5</bold> <italic><tp:taxon-name>Cautires apicalis</tp:taxon-name></italic> Pic, holotype sp. <bold>6</bold> <italic><tp:taxon-name>Cautires obsoletus</tp:taxon-name></italic> Waterhouse. Pronotum: <bold>7</bold> <italic><tp:taxon-name>Cautires walteri</tp:taxon-name></italic> sp. n. <bold>8</bold> <italic><tp:taxon-name>Cautires obsoletus</tp:taxon-name></italic> Waterhouse <bold>9</bold> <italic><tp:taxon-name>Cautires taoi</tp:taxon-name></italic> sp. n. <bold>10</bold> <italic><tp:taxon-name>Cautires apicalis</tp:taxon-name></italic> Pic, holotypesp. <bold>11</bold> <italic><tp:taxon-name>Cautires sukosarensis</tp:taxon-name></italic> sp. n. Scale bars Figs 1–6 = 1.0 mm, Figs 7–11 = 0.5 mm.</p></caption><graphic xmlns:xlink="http://www.w3.org/1999/xlink" xlink:href="ZooKeys-241-055-g001.jpg" position="float" orientation="portrait" xlink:type="simple"/></fig><fig id="F2" position="float" orientation="portrait"><label>Figures 12–23.</label><caption><p>Male genitalia: <bold>12, 13</bold> <italic><tp:taxon-name>Cautires obsoletus</tp:taxon-name></italic> Waterhouse <bold>14</bold> <italic><tp:taxon-name>Cautires walteri</tp:taxon-name></italic> sp. n. <bold>15</bold> <italic><tp:taxon-name>Cautires taoi</tp:taxon-name></italic> sp. n. <bold>16</bold> <italic><tp:taxon-name>Cautires sukosarensis</tp:taxon-name></italic> sp. n. Female genitalia: <bold>17</bold> <italic><tp:taxon-name>Cautires singularithorax</tp:taxon-name></italic> Pic, holotype <bold>18</bold> <italic><tp:taxon-name>Cautires apicalis</tp:taxon-name></italic> Pic, holotype. Male basal antennomeres <bold>19</bold> <italic><tp:taxon-name>Cautires sukosarensis</tp:taxon-name></italic> sp. n. <bold>20</bold> <italic><tp:taxon-name>Cautires obsoletus Waterhouse</tp:taxon-name></italic> <bold>21</bold> <italic><tp:taxon-name>Cautires sukosarensis</tp:taxon-name></italic> sp. n. <bold>22</bold> <italic><tp:taxon-name>Cautires taoi</tp:taxon-name></italic> sp. n. <bold>23</bold> <italic><tp:taxon-name>Cautires walteri</tp:taxon-name></italic> sp. n., head frontally. Scale bars = 0.5 mm.</p></caption><graphic xmlns:xlink="http://www.w3.org/1999/xlink" xlink:href="ZooKeys-241-055-g002.jpg" position="float" orientation="portrait" xlink:type="simple"/></fig></tp:treatment-sec></tp:taxon-treatment>
