# Supplementary material for: A revision of the Cautires obsoletus species group from Java (Coleoptera, Lycidae)
Source: Zookeys. 2012 Nov 13;(241):55–66. doi: 10.3897/zookeys.241.3089 (PMC3559106; doi:10.3897/zookeys.241.3089)
Supplement: XML Treatment for Cautires sukosarensis [file zookeys.241.3089-treatment6.xml]

<!DOCTYPE tp:taxon-treatment
  PUBLIC "-//TaxonX//DTD Taxonomic Treatment Publishing DTD v0 20100105//EN" "tax-treatment-NSO.dtd">
<tp:taxon-treatment xmlns:tp="http://www.plazi.org/taxpub"><tp:treatment-meta><mixed-citation publication-type="journal"><person-group><name><surname>Bocak</surname><given-names>Ladislav</given-names></name></person-group><article-title>A revision of the 
                    <italic>Cautires obsoletus</italic> species group from Java (Coleoptera, Lycidae)
                </article-title><source>Zookeys</source><day>13</day><month>11</month><year>2012</year><volume>2012</volume><issue>241</issue><fpage>55</fpage><lpage>66</lpage><pub-id pub-id-type="doi">10.3897/zookeys.241.3089</pub-id></mixed-citation></tp:treatment-meta><tp:nomenclature><tp:taxon-name>
                        <tp:taxon-name-part taxon-name-part-type="genus">Cautires</tp:taxon-name-part>
                        <tp:taxon-name-part taxon-name-part-type="species">sukosarensis</tp:taxon-name-part>
                    <object-id xmlns:xlink="http://www.w3.org/1999/xlink" xlink:type="simple">urn:lsid:zoobank.org:act:2E02589C-484A-4078-98BD-8B52CFB151FD</object-id>
								<object-id xmlns:xlink="http://www.w3.org/1999/xlink" xlink:type="simple">http://species-id.net/wiki/Cautires_sukosarensis</object-id>
								</tp:taxon-name><tp:taxon-authority>Bocak</tp:taxon-authority><tp:taxon-status xmlns:xlink="http://www.w3.org/1999/xlink" xlink:type="simple">sp. n.</tp:taxon-status><xref ref-type="fig" rid="F1">Figs 3, 11</xref><xref ref-type="fig" rid="F2">, 16, 21</xref></tp:nomenclature><tp:treatment-sec sec-type="Type material"><title>Type material.</title><p>Male, holotype. Java, 14–16 km from Sukosari, 22. May 1982, M. Tao (KMTC). Paratypes, male, female. Java, 14 km from Sukosari, 23. May 1982, 25. May 1982, M. Tao (KMTC, LMBC).</p></tp:treatment-sec><tp:treatment-sec sec-type="Etymology"><title>Etymology.</title><p>The specific epithet refers to the type locality.</p></tp:treatment-sec><tp:treatment-sec sec-type="Differential diagnosis"><title>Differential diagnosis.</title><p><italic><tp:taxon-name>Cautires sukosarensis</tp:taxon-name></italic> belongs along with <italic><tp:taxon-name>Cautires walteri</tp:taxon-name></italic> and <italic><tp:taxon-name>Cautires taoi</tp:taxon-name></italic> to a group of the small bodied aposematically colored species with brightly colored pronotum and basal half of elytra (<xref ref-type="fig" rid="F1">Figs 1, 3, 4</xref>). This species resembles <italic><tp:taxon-name>Cautires walteri</tp:taxon-name></italic> in relatively small eyes and differs from other species in the extremely slender and long phallus and long antennal lamellae (<xref ref-type="fig" rid="F2">Figs 16, 21</xref>). Male genitalia are similar to those of <italic><tp:taxon-name>Cautires bolavensis</tp:taxon-name></italic> Dudkova &amp; Bocak, 2010 from Laos, but these species differ in the coloration and the size of eyes. Similarity of genitalia may indicate the close relationships of vicariant species from Laos and Java as reported by <xref ref-type="bibr" rid="B3">Bocak and Yagi (2010)</xref>.</p></tp:treatment-sec><tp:treatment-sec sec-type="Description"><title>Description.</title><p>Male. Body small-sized, dorso-ventrally flattened, moderately slender; body, posterior half of elytra and appendages dark-brown to black; pronotum and basal half of elytra bright orange red, pronotum and elytra covered with dense orange pubescence (<xref ref-type="fig" rid="F1">Fig. 3</xref>). Head small, clypeus slightly concave, labrum simply rounded, mandibles strongly curved apically, palpi with apical palpomeres pointed. Eyes small, hemispherically prominent, their frontal interocular distance 1.28 times eye diameter. Antennae shortly flabellate, 11-segmented, covered with short, dark colored setae (<xref ref-type="fig" rid="F2">Fig. 21</xref>). Pronotum flat, transverse, 1.39 times wider at base than length at midline; frontal margin projected forward; lateral margins slightly elevated, convex, posterior angles acutely projected, pronotum with moderately robust median areola, attached to middle of basal margin of pronotum, connected to anterior margin by keel occupying one third of midline, lateral keels absent (<xref ref-type="fig" rid="F1">Fig. 11</xref>). Elytra flat, with separately rounded apexes and well developed four primary longitudinal costae; secondary costae weak, cells regular, tiny, mostly quadrate. Legs laterally flattened, covered with dark colored setae. Phallus very slender, long, widest at midlength (<xref ref-type="fig" rid="F2">Fig. 19</xref>). Female slightly larger, similar in body coloration, antennae serrate. Valvifers 1.55 times length of coxites.</p></tp:treatment-sec><tp:treatment-sec sec-type="Measurements"><title>Measurements.</title><p>BL 8.05 mm, PL 1.18 mm, PW 1.64 mm, HW 1.89 mm, Edist 0.55 mm, Ediam 0.43 mm.</p></tp:treatment-sec><tp:treatment-sec sec-type="Distribution"><title>Distribution.</title><p><italic><tp:taxon-name>Cautires sukosarensis</tp:taxon-name></italic> is known at present only in the type series from Eastern Java.<!--PageBreak--></p></tp:treatment-sec><tp:treatment-sec><!--Section generated to contain objects referenced in tp:taxon-treatment.--><fig id="F1" position="float" orientation="portrait"><label>Figures 1–11.</label><caption><p>General appearance: <bold>1</bold> <italic><tp:taxon-name>Cautires taoi</tp:taxon-name></italic> sp. n. <bold>2</bold> <italic><tp:taxon-name>Cautires singularithorax</tp:taxon-name></italic> Pic, holotype <bold>3</bold> <italic><tp:taxon-name>Cautires sukosarensis</tp:taxon-name></italic> sp. n. <bold>4</bold> <italic><tp:taxon-name>Cautires walteri</tp:taxon-name></italic> sp. n. <bold>5</bold> <italic><tp:taxon-name>Cautires apicalis</tp:taxon-name></italic> Pic, holotype sp. <bold>6</bold> <italic><tp:taxon-name>Cautires obsoletus</tp:taxon-name></italic> Waterhouse. Pronotum: <bold>7</bold> <italic><tp:taxon-name>Cautires walteri</tp:taxon-name></italic> sp. n. <bold>8</bold> <italic><tp:taxon-name>Cautires obsoletus</tp:taxon-name></italic> Waterhouse <bold>9</bold> <italic><tp:taxon-name>Cautires taoi</tp:taxon-name></italic> sp. n. <bold>10</bold> <italic><tp:taxon-name>Cautires apicalis</tp:taxon-name></italic> Pic, holotypesp. <bold>11</bold> <italic><tp:taxon-name>Cautires sukosarensis</tp:taxon-name></italic> sp. n. Scale bars Figs 1–6 = 1.0 mm, Figs 7–11 = 0.5 mm.</p></caption><graphic xmlns:xlink="http://www.w3.org/1999/xlink" xlink:href="ZooKeys-241-055-g001.jpg" position="float" orientation="portrait" xlink:type="simple"/></fig><fig id="F2" position="float" orientation="portrait"><label>Figures 12–23.</label><caption><p>Male genitalia: <bold>12, 13</bold> <italic><tp:taxon-name>Cautires obsoletus</tp:taxon-name></italic> Waterhouse <bold>14</bold> <italic><tp:taxon-name>Cautires walteri</tp:taxon-name></italic> sp. n. <bold>15</bold> <italic><tp:taxon-name>Cautires taoi</tp:taxon-name></italic> sp. n. <bold>16</bold> <italic><tp:taxon-name>Cautires sukosarensis</tp:taxon-name></italic> sp. n. Female genitalia: <bold>17</bold> <italic><tp:taxon-name>Cautires singularithorax</tp:taxon-name></italic> Pic, holotype <bold>18</bold> <italic><tp:taxon-name>Cautires apicalis</tp:taxon-name></italic> Pic, holotype. Male basal antennomeres <bold>19</bold> <italic><tp:taxon-name>Cautires sukosarensis</tp:taxon-name></italic> sp. n. <bold>20</bold> <italic><tp:taxon-name>Cautires obsoletus Waterhouse</tp:taxon-name></italic> <bold>21</bold> <italic><tp:taxon-name>Cautires sukosarensis</tp:taxon-name></italic> sp. n. <bold>22</bold> <italic><tp:taxon-name>Cautires taoi</tp:taxon-name></italic> sp. n. <bold>23</bold> <italic><tp:taxon-name>Cautires walteri</tp:taxon-name></italic> sp. n., head frontally. Scale bars = 0.5 mm.</p></caption><graphic xmlns:xlink="http://www.w3.org/1999/xlink" xlink:href="ZooKeys-241-055-g002.jpg" position="float" orientation="portrait" xlink:type="simple"/></fig></tp:treatment-sec><ref-list><ref id="B3"><mixed-citation xmlns:xlink="http://www.w3.org/1999/xlink" xlink:type="simple"><person-group><name name-style="western"><surname>Bocak</surname><given-names>L</given-names></name><name name-style="western"><surname>Yagi</surname><given-names>T</given-names></name></person-group> (<year>2010</year>)<article-title> Evolution of mimicry patterns in <italic>Metriorrhynchus</italic> (Coleoptera: Lycidae): the history of dispersal and speciation in South East Asia.</article-title><source>Evolution </source><volume>64</volume>: <fpage>39</fpage>-<lpage>52</lpage>. doi: <ext-link ext-link-type="uri" xlink:href="http://dx.doi.org/10.1111/j.1558-5646.2009.00812.x" xlink:type="simple">10.1111/j.1558-5646.2009.00812.x</ext-link></mixed-citation></ref></ref-list></tp:taxon-treatment>
